# Supplementary material for: Avian influenza A/H7N9 risk perception, information trust and adoption of protective behaviours among poultry farmers in Jiangsu Province, China
Source: BMC Public Health. 2017 May 18;17:463. doi: 10.1186/s12889-017-4364-y (PMC5437685; doi:10.1186/s12889-017-4364-y)
Supplement: Supplementary file 3 — Data for analysis (XLS 163 kb). [file 12889_2017_4364_MOESM3_ESM.xls]

## Sheet: poultryfarmer
M1	M2	M3	glove	cloth	mask	cap	shoes	handwashing1	handwashing2	formaltrust	informaltrust	gender	age	education	raisingyears	intention	trust1	trust2	agegroup	edugroup	yearsgroup	trust2age	trust2edu	trust2years	trust2g	severity1	severity2	severity3	severity4	sus1	sus2	sus3	SE1	SE2	SE3	RE1	RE2	RE3	flutraining	incomeratio	cooperation	order	infectpoultry	amount	distance	severityf	susfactor	Sefactor	Srfactor
4	4	4	1	1	0	1	0	1	1	5	2	0	5	1	20	-1.00348	0.04	-0.34	3	1	2	-1.02	-0.34	-0.68	0	7	7	7	7	2	2	1	6	6	6	3	3	3	0	20	0	0	1	3600	0.3	0.75534	-0.50123	0.44762	-1.57739
4	4	4	1	1	1	1	1	1	1	5	1	0	5	2	22	-1.00348	0.04	-1.34	3	2	3	-4.02	-2.68	-4.02	0	7	7	7	7	2	2	1	6	6	6	2	2	2	0	50	0	0	1	2000	0.2	0.75534	-0.50123	0.44762	-2.44978
5	5	5	0	1	1	1	0	1	1	5	1	1	5	1	10	0.1002	0.04	-1.34	3	1	1	-4.02	-1.34	-1.34	0	2	2	2	2	2	2	2	6	6	6	5	5	5	0	50	0	0	0	2400	0.3	-2.88459	-0.25467	0.44762	0.16738
5	5	5	1	1	0	1	0	1	1	5	2	0	4	2	20	0.1002	0.04	-0.34	2	2	2	-0.68	-0.68	-0.68	0	7	7	7	7	2	2	1	6	6	6	3	3	3	0	20	0	0	1	1200	0.3	0.75534	-0.50123	0.44762	-1.57739
6	6	6	0	0	0	1	0	1	1	5	2	1	5	1	20	1.20388	0.04	-0.34	3	1	2	-1.02	-0.34	-0.68	0	7	7	7	7	3	3	1	6	6	6	5	5	5	0	20	0	0	0	1400	0.1	0.75534	0.03918	0.44762	0.16738
6	6	6	1	1	1	1	1	1	1	5	1	1	4	3	9	1.20388	0.04	-1.34	2	3	1	-2.68	-4.02	-1.34	0	7	7	7	7	1	1	1	5	5	5	6	6	6	0	40	1	1	0	6000	1	0.75534	-1.04164	-1.38131	1.03977
5	5	5	1	1	0	1	1	1	1	5	4	1	4	3	12	0.1002	0.04	1.66	2	3	2	3.32	4.98	3.32	1	7	7	7	7	2	2	2	5	5	5	7	7	7	0	100	1	1	0	13000	6	0.75534	-0.25467	-1.38131	1.91216
4	4	4	0	1	0	0	0	1	1	5	2	1	5	2	20	-1.00348	0.04	-0.34	3	2	2	-1.02	-0.68	-0.68	0	5	5	5	5	1	1	1	6	6	6	2	2	2	0	30	0	0	0	800	0.3	-0.70063	-1.04164	0.44762	-2.44978
5	5	5	0	1	0	0	0	1	1	5	2	0	4	2	20	0.1002	0.04	-0.34	2	2	2	-0.68	-0.68	-0.68	0	7	7	7	7	2	2	1	6	6	6	3	3	3	0	30	0	0	1	1500	0.3	0.75534	-0.50123	0.44762	-1.57739
6	6	6	0	1	0	0	0	1	1	5	2	0	3	1	9	1.20388	0.04	-0.34	1	1	1	-0.34	-0.34	-0.34	0	6	6	6	6	6	6	6	6	6	6	6	6	6	0	10	0	0	0	900	0.05	0.02736	2.8932	0.44762	1.03977
5	5	5	1	1	1	1	0	1	1	5	1	0	4	2	20	0.1002	0.04	-1.34	2	2	2	-2.68	-2.68	-2.68	0	7	7	7	7	1	1	1	6	6	6	6	6	6	0	30	0	0	0	2000	0.2	0.75534	-1.04164	0.44762	1.03977
6	6	6	1	1	0	1	0	1	1	5	2	0	4	2	9	1.20388	0.04	-0.34	2	2	1	-0.68	-0.68	-0.34	0	7	7	7	7	5	5	5	6	6	6	4	4	4	0	10	0	0	0	3600	0.2	0.75534	2.10623	0.44762	-0.70501
5	5	5	0	1	0	0	0	1	1	5	2	0	5	1	20	0.1002	0.04	-0.34	3	1	2	-1.02	-0.34	-0.68	0	7	7	7	7	3	3	3	6	6	6	3	3	3	0	40	0	0	0	1200	0.3	0.75534	0.5323	0.44762	-1.57739
4	4	4	1	1	1	1	0	1	1	5	2	0	4	2	20	-1.00348	0.04	-0.34	2	2	2	-0.68	-0.68	-0.68	0	6	6	6	6	3	3	1	6	6	6	3	3	3	0	50	0	0	1	6400	0.3	0.02736	0.03918	0.44762	-1.57739
5	5	5	1	1	1	1	0	1	1	5	2	1	4	4	16	0.1002	0.04	-0.34	2	3	2	-0.68	-1.02	-0.68	0	4	4	4	4	1	1	1	6	6	6	5	5	5	0	60	0	1	0	6000	0.1	-1.42862	-1.04164	0.44762	0.16738
4	4	4	1	1	0	1	0	1	1	5	3	1	3	2	20	-1.00348	0.04	0.66	1	2	2	0.66	1.32	1.32	0	7	7	7	7	1	1	1	6	6	6	3	3	3	0	100	0	1	0	10000	0.5	0.75534	-1.04164	0.44762	-1.57739
5	5	5	0	0	0	0	0	1	1	5	1	1	5	2	30	0.1002	0.04	-1.34	3	2	3	-4.02	-2.68	-4.02	0	7	7	7	7	2	2	1	6	6	6	2	2	2	0	70	0	0	1	4300	0.4	0.75534	-0.50123	0.44762	-2.44978
5	5	5	1	1	0	0	0	1	1	5	2	1	5	1	9	0.1002	0.04	-0.34	3	1	1	-1.02	-0.34	-0.34	0	7	7	7	7	3	3	1	6	6	6	3	3	3	0	40	0	0	0	1800	0.4	0.75534	0.03918	0.44762	-1.57739
4	4	4	0	1	1	1	1	1	1	5	2	1	5	1	20	-1.00348	0.04	-0.34	3	1	2	-1.02	-0.34	-0.68	0	7	7	7	7	3	3	1	6	6	6	4	4	4	0	90	0	0	0	1800	0.1	0.75534	0.03918	0.44762	-0.70501
4	4	4	0	1	0	1	0	1	1	5	2	0	5	1	20	-1.00348	0.04	-0.34	3	1	2	-1.02	-0.34	-0.68	0	6	6	6	6	3	3	1	6	6	6	3	3	3	0	60	0	0	0	4000	0.3	0.02736	0.03918	0.44762	-1.57739
5	5	5	1	1	1	1	1	1	1	5	2	0	4	2	20	0.1002	0.04	-0.34	2	2	2	-0.68	-0.68	-0.68	0	7	7	7	7	4	4	1	6	6	6	3	3	3	0	20	0	0	0	1100	0.3	0.75534	0.57958	0.44762	-1.57739
4	4	4	0	1	0	0	0	1	1	5	2	1	5	1	15	-1.00348	0.04	-0.34	3	1	2	-1.02	-0.34	-0.68	0	6	6	6	6	3	3	1	6	6	6	3	3	3	0	30	0	0	1	1400	0.4	0.02736	0.03918	0.44762	-1.57739
6	6	6	1	1	1	1	0	1	1	5	3	1	3	3	20	1.20388	0.04	0.66	1	3	2	0.66	1.98	1.32	0	7	7	7	7	5	5	2	7	7	7	4	4	4	0	80	0	0	1	10000	0.4	0.75534	1.36655	2.27656	-0.70501
6	6	6	1	1	1	1	1	0	1	5	2	0	5	2	20	1.20388	0.04	-0.34	3	2	2	-1.02	-0.68	-0.68	0	7	7	7	7	6	6	6	7	7	7	5	5	5	0	50	0	0	0	1600	0.1	0.75534	2.8932	2.27656	0.16738
4	4	4	0	0	0	0	0	1	1	5	2	1	5	2	30	-1.00348	0.04	-0.34	3	2	3	-1.02	-0.68	-1.02	0	4	4	4	4	2	2	1	6	6	6	3	3	3	0	50	0	0	1	1800	0.3	-1.42862	-0.50123	0.44762	-1.57739
5	5	5	0	1	0	0	0	1	1	5	2	1	5	1	20	0.1002	0.04	-0.34	3	1	2	-1.02	-0.34	-0.68	0	4	4	4	4	2	2	1	6	6	6	4	4	4	0	30	0	0	1	3100	0.5	-1.42862	-0.50123	0.44762	-0.70501
6	6	6	0	1	0	0	0	1	1	5	2	1	5	1	20	1.20388	0.04	-0.34	3	1	2	-1.02	-0.34	-0.68	0	5	5	5	5	2	2	1	6	6	6	3	3	3	0	60	0	0	0	1100	0.2	-0.70063	-0.50123	0.44762	-1.57739
4	4	4	0	1	0	1	0	1	1	5	2	1	5	1	20	-1.00348	0.04	-0.34	3	1	2	-1.02	-0.34	-0.68	0	7	7	7	7	2	2	2	6	6	6	2	2	2	0	50	0	0	0	1200	0.1	0.75534	-0.25467	0.44762	-2.44978
6	6	6	0	1	0	0	0	1	1	5	2	1	5	1	20	1.20388	0.04	-0.34	3	1	2	-1.02	-0.34	-0.68	0	6	6	6	6	5	5	1	6	6	6	4	4	4	0	30	0	0	0	1500	0.1	0.02736	1.11999	0.44762	-0.70501
4	4	4	1	1	0	1	0	1	1	5	1	0	4	2	14	-1.00348	0.04	-1.34	2	2	2	-2.68	-2.68	-2.68	0	7	7	7	7	3	3	2	7	7	7	3	3	3	0	100	0	0	0	3000	0.5	0.75534	0.28574	2.27656	-1.57739
5	5	5	1	1	1	1	1	1	1	5	2	1	4	2	6	0.1002	0.04	-0.34	2	2	1	-0.68	-0.68	-0.34	0	7	7	7	7	1	1	1	6	6	6	5	5	5	0	100	1	1	0	7500	1.5	0.75534	-1.04164	0.44762	0.16738
5	5	5	0	1	1	1	0	1	1	5	1	1	4	2	20	0.1002	0.04	-1.34	2	2	2	-2.68	-2.68	-2.68	0	7	7	7	7	4	3	3	6	6	6	3	3	3	0	70	0	0	0	10000	0.15	0.75534	0.80109	0.44762	-1.57739
5	5	5	0	1	0	0	0	1	1	5	2	1	4	2	20	0.1002	0.04	-0.34	2	2	2	-0.68	-0.68	-0.68	0	7	7	7	7	2	2	2	7	7	7	3	3	3	0	30	0	0	1	1000	2	0.75534	-0.25467	2.27656	-1.57739
6	6	6	0	1	0	1	0	1	1	5	1	1	5	3	20	1.20388	0.04	-1.34	3	3	2	-4.02	-4.02	-2.68	0	7	7	7	7	2	2	2	7	7	7	6	6	6	0	70	0	0	1	4800	0.2	0.75534	-0.25467	2.27656	1.03977
4	4	4	0	0	0	0	0	1	1	5	1	0	5	1	20	-1.00348	0.04	-1.34	3	1	2	-4.02	-1.34	-2.68	0	7	7	7	7	4	4	1	7	7	7	3	3	3	0	30	0	0	0	2000	2	0.75534	0.57958	2.27656	-1.57739
7	7	7	1	1	1	1	1	1	1	5	2	0	5	2	1	2.30756	0.04	-0.34	3	2	1	-1.02	-0.68	-0.34	0	7	7	7	7	7	7	7	7	7	7	7	7	7	0	30	0	0	0	1000	0.3	0.75534	3.68017	2.27656	1.91216
6	6	6	1	1	0	0	0	1	1	5	2	1	5	1	5	1.20388	0.04	-0.34	3	1	1	-1.02	-0.34	-0.34	0	6	6	6	6	5	5	5	7	7	7	4	4	4	0	100	0	0	0	1200	0.3	0.02736	2.10623	2.27656	-0.70501
7	7	7	0	1	0	0	0	0	0	5	1	1	5	2	9	2.30756	0.04	-1.34	3	2	1	-4.02	-2.68	-1.34	0	5	5	5	5	5	5	5	6	6	6	6	6	6	0	100	0	0	0	1100	0.5	-0.70063	2.10623	0.44762	1.03977
7	7	7	1	1	1	1	1	1	1	5	2	1	5	2	9	2.30756	0.04	-0.34	3	2	1	-1.02	-0.68	-0.34	0	5	5	5	5	6	6	6	6	6	6	7	7	7	0	100	0	0	0	10000	0.2	-0.70063	2.8932	0.44762	1.91216
6	6	6	1	1	0	1	1	1	1	5	2	1	5	2	9	1.20388	0.04	-0.34	3	2	1	-1.02	-0.68	-0.34	0	5	5	5	5	4	4	2	6	6	6	5	5	5	0	100	0	0	1	8000	0.4	-0.70063	0.82614	0.44762	0.16738
6	6	6	1	1	1	1	1	1	1	5	1	0	4	2	20	1.20388	0.04	-1.34	2	2	2	-2.68	-2.68	-2.68	0	7	7	7	7	3	3	1	6	6	6	6	6	6	0	50	0	0	0	1900	0.2	0.75534	0.03918	0.44762	1.03977
6	6	6	0	1	0	1	0	1	1	5	1	1	5	2	20	1.20388	0.04	-1.34	3	2	2	-4.02	-2.68	-2.68	0	7	7	7	7	5	5	5	7	7	7	4	4	4	0	50	0	0	1	1660	2	0.75534	2.10623	2.27656	-0.70501
6	6	6	1	1	0	1	0	1	1	5	1	1	5	3	9	1.20388	0.04	-1.34	3	3	1	-4.02	-4.02	-1.34	0	6	6	6	6	5	5	1	6	6	6	6	6	6	0	60	0	0	0	10000	2	0.02736	1.11999	0.44762	1.03977
6	6	6	0	1	0	0	0	1	1	5	2	1	4	2	18	1.20388	0.04	-0.34	2	2	2	-0.68	-0.68	-0.68	0	4	4	4	4	2	2	2	6	6	7	6	6	6	0	100	1	0	1	14000	0.1	-1.42862	-0.25467	1.02625	1.03977
5	5	5	1	1	1	1	1	1	1	5	2	1	3	2	8	0.1002	0.04	-0.34	1	2	1	-0.34	-0.68	-0.34	0	7	7	7	7	3	2	2	6	6	7	4	4	4	0	80	1	0	0	12000	0.1	0.75534	0.01412	1.02625	-0.70501
5	5	5	0	1	0	0	0	1	1	5	1	1	5	3	20	0.1002	0.04	-1.34	3	3	2	-4.02	-4.02	-2.68	0	7	7	7	7	2	2	1	6	6	6	5	5	5	0	10	0	0	0	1000	0.4	0.75534	-0.50123	0.44762	0.16738
6	6	6	0	1	0	1	0	1	1	5	1	0	5	2	9	1.20388	0.04	-1.34	3	2	1	-4.02	-2.68	-1.34	0	7	7	7	7	4	4	4	6	6	6	6	6	6	0	10	0	0	0	1000	0.1	0.75534	1.31926	0.44762	1.03977
4	4	4	0	1	0	1	0	1	1	5	2	0	4	3	20	-1.00348	0.04	-0.34	2	3	2	-0.68	-1.02	-0.68	0	4	4	4	4	4	4	2	6	6	6	4	4	4	0	30	0	0	1	2000	0.1	-1.42862	0.82614	0.44762	-0.70501
4	4	4	0	1	0	1	0	1	1	5	2	0	5	1	8	-1.00348	0.04	-0.34	3	1	1	-1.02	-0.34	-0.34	0	5	5	5	5	2	2	1	5	5	5	4	4	4	0	10	0	0	0	1000	0.2	-0.70063	-0.50123	-1.38131	-0.70501
4	4	4	0	1	0	0	0	1	1	5	2	0	5	1	20	-1.00348	0.04	-0.34	3	1	2	-1.02	-0.34	-0.68	0	7	7	7	7	2	2	1	5	5	5	3	3	3	0	20	0	0	1	3500	0.1	0.75534	-0.50123	-1.38131	-1.57739
6	6	6	1	1	1	1	0	1	1	5	2	1	2	4	12	1.20388	0.04	-0.34	1	3	2	-0.34	-1.02	-0.68	0	7	7	7	7	2	1	1	6	6	6	6	6	6	0	70	0	0	0	1500	0.4	0.75534	-0.77284	0.44762	1.03977
4	4	3	1	1	0	1	0	1	1	5	3	0	4	2	15	-1.36906	0.04	0.66	2	2	2	1.32	1.32	1.32	0	7	7	7	7	5	5	5	6	6	6	3	3	4	0	20	0	0	0	15000	0.2	0.75534	2.10623	0.44762	-1.28246
4	5	4	1	1	0	1	0	1	1	5	2	1	5	3	24	-0.63783	0.04	-0.34	3	3	3	-1.02	-1.02	-1.02	0	4	4	3	4	2	2	2	6	6	6	4	3	4	0	80	0	0	1	6000	0.28	-1.60437	-0.25467	0.44762	-0.98202
5	4	5	1	1	1	1	0	1	1	5	2	0	3	1	25	-0.26546	0.04	-0.34	1	1	3	-0.34	-0.34	-1.02	0	7	7	7	7	2	2	2	6	6	6	5	5	5	0	30	0	0	0	1600	0.1	0.75534	-0.25467	0.44762	0.16738
4	4	4	1	1	0	1	0	1	1	5	2	1	5	1	30	-1.00348	0.04	-0.34	3	1	3	-1.02	-0.34	-1.02	0	7	7	7	7	5	5	4	6	6	6	5	4	5	0	70	0	0	1	1700	0.1	0.75534	1.85967	0.44762	-0.10963
5	5	5	1	1	0	0	0	1	1	5	3	1	1	2	2	0.1002	0.04	0.66	1	2	1	0.66	1.32	0.66	0	3	3	3	3	1	1	1	6	6	6	4	4	4	0	30	0	0	1	10000	1.5	-2.15661	-1.04164	0.44762	-0.70501
3	3	3	0	0	0	0	0	1	1	4	3	1	4	2	9	-2.10716	-0.96	0.66	2	2	1	1.32	1.32	0.66	0	6	7	7	6	2	2	2	7	6	6	3	4	4	0	10	0	0	0	230	2	0.385	-0.25467	1.06401	-1.00545
4	4	4	1	1	0	0	0	1	1	5	3	1	4	1	8	-1.00348	0.04	0.66	2	1	1	1.32	0.66	0.66	0	7	7	7	7	4	3	3	6	6	6	4	3	4	0	10	1	0	0	5000	1	0.75534	0.80109	0.44762	-0.98202
5	5	5	0	1	0	0	0	1	1	5	2	1	3	2	9	0.1002	0.04	-0.34	1	2	1	-0.34	-0.68	-0.34	0	7	7	7	7	3	3	1	6	6	6	5	5	5	0	100	1	0	1	1000	0.2	0.75534	0.03918	0.44762	0.16738
4	4	4	1	1	0	0	0	1	1	5	2	1	3	2	9	-1.00348	0.04	-0.34	1	2	1	-0.34	-0.68	-0.34	0	7	7	7	7	4	4	4	6	6	7	4	4	4	0	100	0	0	0	6000	0.2	0.75534	1.31926	1.02625	-0.70501
4	4	4	1	1	0	1	0	1	1	4	1	1	4	1	9	-1.00348	-0.96	-1.34	2	1	1	-2.68	-1.34	-1.34	0	7	7	7	7	4	4	4	6	5	5	4	4	5	0	100	0	0	0	8000	0.2	0.75534	1.31926	-0.76492	-0.41008
5	5	5	1	1	0	1	0	1	1	5	3	1	3	1	9	0.1002	0.04	0.66	1	1	1	0.66	0.66	0.66	0	3	3	4	4	2	2	2	6	6	6	5	5	5	0	100	0	0	1	12000	0.2	-1.79774	-0.25467	0.44762	0.16738
4	4	4	1	1	0	0	0	1	1	5	3	0	3	1	5	-1.00348	0.04	0.66	1	1	1	0.66	0.66	0.66	0	6	6	6	6	5	4	4	6	6	6	4	4	4	0	70	0	0	0	4000	5	0.02736	1.58806	0.44762	-0.70501
5	5	5	1	1	0	1	0	1	1	5	2	0	2	2	3	0.1002	0.04	-0.34	1	2	1	-0.34	-0.68	-0.34	0	4	4	4	4	2	2	2	5	5	5	5	5	5	0	100	1	0	1	18000	1	-1.42862	-0.25467	-1.38131	0.16738
5	5	5	1	1	1	1	1	1	1	5	2	1	3	3	9	0.1002	0.04	-0.34	1	3	1	-0.34	-1.02	-0.34	0	5	5	5	5	4	4	4	5	5	5	5	5	5	0	80	1	1	0	24000	4	-0.70063	1.31926	-1.38131	0.16738
5	5	5	1	1	0	0	0	1	1	5	1	1	2	5	5	0.1002	0.04	-1.34	1	3	1	-1.34	-4.02	-1.34	0	7	7	7	7	4	3	3	6	6	6	5	5	4	0	30	0	0	0	5000	8	0.75534	0.80109	0.44762	-0.12755
4	4	4	1	1	0	1	0	1	1	5	3	1	3	2	20	-1.00348	0.04	0.66	1	2	2	0.66	1.32	1.32	0	7	7	7	7	1	1	1	6	6	6	3	3	3	0	100	0	1	0	10000	0.5	0.75534	-1.04164	0.44762	-1.57739
5	5	5	0	1	0	0	0	1	1	5	2	1	4	1	9	0.1002	0.04	-0.34	2	1	1	-0.68	-0.34	-0.34	0	7	7	7	7	3	2	2	6	6	6	5	5	5	0	100	0	0	0	2000	2	0.75534	0.01412	0.44762	0.16738
5	5	5	1	1	1	1	1	1	1	5	2	1	4	4	9	0.1002	0.04	-0.34	2	3	1	-0.68	-1.02	-0.34	0	6	6	6	6	2	2	2	5	5	5	6	6	6	0	70	1	1	0	26000	0.5	0.02736	-0.25467	-1.38131	1.03977
5	5	5	1	1	1	1	1	1	1	4	2	0	3	2	9	0.1002	-0.96	-0.34	1	2	1	-0.34	-0.68	-0.34	0	5	5	5	5	2	2	2	5	5	5	5	5	5	0	90	1	0	0	25000	0.5	-0.70063	-0.25467	-1.38131	0.16738
5	5	5	1	1	0	0	0	1	1	5	3	1	3	2	9	0.1002	0.04	0.66	1	2	1	0.66	1.32	0.66	0	3	3	3	3	1	1	1	5	5	5	5	5	5	0	100	1	0	0	10000	1	-2.15661	-1.04164	-1.38131	0.16738
5	5	5	1	1	0	0	0	1	1	5	2	1	4	2	6	0.1002	0.04	-0.34	2	2	1	-0.68	-0.68	-0.34	0	4	4	4	4	2	2	2	5	5	5	6	6	6	0	100	1	0	0	10000	1	-1.42862	-0.25467	-1.38131	1.03977
5	5	5	0	0	0	0	0	1	1	5	3	1	5	2	9	0.1002	0.04	0.66	3	2	1	1.98	1.32	0.66	0	7	7	7	7	3	3	3	6	6	6	6	6	6	0	10	0	0	0	211	0.5	0.75534	0.5323	0.44762	1.03977
6	6	6	1	1	1	1	1	1	1	5	1	1	4	3	9	1.20388	0.04	-1.34	2	3	1	-2.68	-4.02	-1.34	0	7	7	7	7	1	1	1	5	5	5	6	6	6	0	40	1	1	0	6000	2	0.75534	-1.04164	-1.38131	1.03977
5	5	5	1	1	0	1	1	1	1	5	4	1	4	3	12	0.1002	0.04	1.66	2	3	2	3.32	4.98	3.32	1	7	7	7	7	2	2	2	5	5	5	7	7	7	0	100	1	1	0	12000	6	0.75534	-0.25467	-1.38131	1.91216
5	5	5	0	0	0	0	0	1	1	5	2	0	2	2	4	0.1002	0.04	-0.34	1	2	1	-0.34	-0.68	-0.34	0	6	6	6	6	2	2	2	5	5	5	6	6	6	0	10	0	0	1	210	2.5	0.02736	-0.25467	-1.38131	1.03977
5	5	5	0	0	0	0	0	1	1	5	1	1	5	1	9	0.1002	0.04	-1.34	3	1	1	-4.02	-1.34	-1.34	0	6	6	6	6	1	1	1	4	4	4	5	5	5	0	10	0	0	0	230	0.5	0.02736	-1.04164	-3.21025	0.16738
5	5	5	1	1	1	1	1	1	1	5	2	1	4	4	9	0.1002	0.04	-0.34	2	3	1	-0.68	-1.02	-0.34	0	5	5	5	5	2	2	2	5	5	5	5	5	5	0	60	0	1	0	25000	0.1	-0.70063	-0.25467	-1.38131	0.16738
5	5	5	1	1	0	1	1	1	1	5	2	1	4	2	6	0.1002	0.04	-0.34	2	2	1	-0.68	-0.68	-0.34	0	6	6	6	6	2	2	2	5	5	5	5	5	5	0	100	1	0	0	10000	1	0.02736	-0.25467	-1.38131	0.16738
4	4	4	1	1	0	1	1	1	1	5	2	1	3	3	18	-1.00348	0.04	-0.34	1	3	2	-0.34	-1.02	-0.68	0	7	7	7	7	3	2	2	6	6	6	3	3	3	0	80	0	0	1	10000	0.1	0.75534	0.01412	0.44762	-1.57739
6	6	5	1	1	1	1	1	1	1	5	3	1	4	2	30	0.8383	0.04	0.66	2	2	3	1.32	1.32	1.98	0	4	3	3	3	4	4	4	6	6	6	5	5	5	0	80	0	1	0	10000	0.5	-1.96939	1.31926	0.44762	0.16738
4	3	4	0	1	0	1	0	1	1	4	2	1	5	1	30	-1.36914	-0.96	-0.34	3	1	3	-1.02	-0.34	-1.02	0	5	5	5	5	2	2	1	6	5	5	4	5	4	0	90	0	0	1	5000	0.01	-0.70063	-0.50123	-0.76492	-0.42799
4	3	4	0	1	0	1	0	1	1	4	2	0	4	2	23	-1.36914	-0.96	-0.34	2	2	3	-0.68	-0.68	-1.02	0	6	6	6	7	4	4	1	6	5	6	4	3	4	0	10	0	0	0	1300	0.5	0.21048	0.57958	-0.1863	-0.98202
5	5	5	0	1	1	1	0	1	1	5	2	1	5	1	20	0.1002	0.04	-0.34	3	1	2	-1.02	-0.34	-0.68	0	6	6	6	7	5	4	5	6	7	7	5	4	5	0	10	0	0	1	1000	0.3	0.21048	1.83462	1.66017	-0.10963
4	4	5	0	1	0	1	0	1	1	5	4	1	4	3	15	-0.6379	0.04	1.66	2	3	2	3.32	4.98	3.32	1	4	4	4	4	2	2	2	6	7	6	4	4	3	0	70	0	0	1	5000	0.2	-1.42862	-0.25467	1.08155	-0.99994
6	6	6	1	1	1	1	1	1	1	5	1	1	4	3	9	1.20388	0.04	-1.34	2	3	1	-2.68	-4.02	-1.34	0	7	7	7	7	1	1	1	5	5	5	6	6	6	0	40	1	1	0	7000	2	0.75534	-1.04164	-1.38131	1.03977
5	5	5	1	1	0	1	1	1	1	5	4	1	4	3	12	0.1002	0.04	1.66	2	3	2	3.32	4.98	3.32	1	7	7	7	7	2	2	2	5	5	5	7	7	7	0	100	1	1	0	14000	4	0.75534	-0.25467	-1.38131	1.91216
5	5	5	1	1	0	1	0	1	1	5	2	1	2	2	20	0.1002	0.04	-0.34	1	2	2	-0.34	-0.68	-0.68	0	7	7	7	7	2	2	2	5	5	5	5	5	5	0	60	0	0	1	5000	1	0.75534	-0.25467	-1.38131	0.16738
5	4	5	1	1	0	1	0	1	1	5	2	0	4	3	22	-0.26546	0.04	-0.34	2	3	3	-0.68	-1.02	-1.02	0	7	7	7	7	3	3	1	6	6	6	5	5	5	0	100	0	0	0	16000	0.1	0.75534	0.03918	0.44762	0.16738
6	6	6	0	1	0	1	0	1	1	5	2	1	4	3	25	1.20388	0.04	-0.34	2	3	3	-0.68	-1.02	-1.02	0	6	7	7	7	3	3	1	6	6	6	6	6	6	0	100	0	0	0	9000	0.1	0.56813	0.03918	0.44762	1.03977
5	5	5	0	1	0	1	0	1	1	5	2	1	2	4	15	0.1002	0.04	-0.34	1	3	2	-0.34	-1.02	-0.68	0	3	3	4	3	4	4	5	6	6	6	5	5	5	0	30	0	0	0	7000	1	-1.98086	1.56582	0.44762	0.16738
5	5	5	1	1	0	0	0	1	1	5	3	1	3	2	9	0.1002	0.04	0.66	1	2	1	0.66	1.32	0.66	0	3	3	3	3	1	1	1	5	5	5	5	5	5	0	100	1	0	0	10000	1	-2.15661	-1.04164	-1.38131	0.16738
5	5	5	1	1	0	0	0	1	1	5	2	1	4	2	6	0.1002	0.04	-0.34	2	2	1	-0.68	-0.68	-0.34	0	4	4	4	4	2	2	2	5	5	5	6	6	6	0	100	1	0	0	10000	1	-1.42862	-0.25467	-1.38131	1.03977
5	5	5	1	1	0	1	0	1	1	5	2	1	5	1	30	0.1002	0.04	-0.34	3	1	3	-1.02	-0.34	-1.02	0	7	7	7	7	3	3	1	6	6	6	5	5	5	0	100	0	0	0	2000	0.3	0.75534	0.03918	0.44762	0.16738
6	5	6	1	1	0	1	0	1	1	5	4	1	4	3	22	0.83822	0.04	1.66	2	3	3	3.32	4.98	4.98	1	4	4	4	4	3	3	3	5	5	5	6	6	6	0	40	1	1	1	1800	0.2	-1.42862	0.5323	-1.38131	1.03977
5	5	5	0	1	0	1	0	1	1	5	2	1	4	2	22	0.1002	0.04	-0.34	2	2	3	-0.68	-0.68	-1.02	0	7	7	7	7	4	4	4	6	6	6	4	4	4	0	50	0	0	0	3000	2	0.75534	1.31926	0.44762	-0.70501
6	6	6	1	1	1	0	1	1	1	5	2	0	5	1	15	1.20388	0.04	-0.34	3	1	2	-1.02	-0.34	-0.68	0	7	6	6	6	5	5	5	6	6	6	5	5	5	0	60	0	0	0	2000	0.3	0.21457	2.10623	0.44762	0.16738
4	3	3	0	1	0	1	0	1	1	5	1	0	5	1	18	-1.73472	0.04	-1.34	3	1	2	-4.02	-1.34	-2.68	0	7	7	7	7	3	2	2	6	6	6	4	3	4	0	60	0	0	1	3600	11	0.75534	0.01412	0.44762	-0.98202
5	4	4	0	1	0	1	0	1	1	5	2	1	5	1	15	-0.63104	0.04	-0.34	3	1	2	-1.02	-0.34	-0.68	0	7	7	7	7	3	3	2	5	5	5	4	3	4	0	60	0	0	1	2500	0.2	0.75534	0.28574	-1.38131	-0.98202
5	5	6	0	1	0	0	0	1	1	5	2	0	5	1	30	0.46578	0.04	-0.34	3	1	3	-1.02	-0.34	-1.02	0	6	6	6	6	3	3	2	6	5	5	5	5	4	0	100	0	0	1	2600	3	0.02736	0.28574	-0.76492	-0.12755
5	5	5	1	1	0	1	1	1	1	5	4	1	4	3	12	0.1002	0.04	1.66	2	3	2	3.32	4.98	3.32	1	7	7	7	7	2	2	2	5	5	5	7	7	7	0	100	1	1	0	13000	6	0.75534	-0.25467	-1.38131	1.91216
6	6	5	1	1	0	0	0	1	1	5	4	0	4	1	26	0.8383	0.04	1.66	2	1	3	3.32	1.66	4.98	1	7	7	7	7	2	2	2	5	5	5	5	5	5	0	60	0	0	0	2000	3	0.75534	-0.25467	-1.38131	0.16738
6	5	5	0	1	0	1	0	1	1	5	2	1	5	1	4	0.47264	0.04	-0.34	3	1	1	-1.02	-0.34	-0.34	0	7	7	7	7	4	4	4	6	6	7	6	5	6	0	30	0	0	0	1200	3	0.75534	1.31926	1.02625	0.76275
4	5	4	0	1	0	0	0	1	1	5	2	0	5	1	20	-0.63783	0.04	-0.34	3	1	2	-1.02	-0.34	-0.68	0	6	6	6	6	3	3	2	6	6	7	4	5	4	0	60	0	0	1	5000	2	0.02736	0.28574	1.02625	-0.42799
3	3	3	0	1	0	1	0	1	1	5	2	1	5	2	10	-2.10716	0.04	-0.34	3	2	1	-1.02	-0.68	-0.34	0	7	7	7	7	3	3	2	6	7	6	3	3	3	0	30	0	0	0	2500	1	0.75534	0.28574	1.08155	-1.57739
5	5	5	1	1	0	1	1	1	1	5	4	1	4	3	12	0.1002	0.04	1.66	2	3	2	3.32	4.98	3.32	1	7	7	7	7	2	2	2	5	5	5	7	7	7	0	100	1	1	0	14000	6	0.75534	-0.25467	-1.38131	1.91216
4	5	4	1	1	1	1	0	1	1	5	1	1	5	1	30	-0.63783	0.04	-1.34	3	1	3	-4.02	-1.34	-4.02	0	7	7	7	7	3	3	1	6	5	6	5	4	5	0	30	0	0	1	3200	1	0.75534	0.03918	-0.1863	-0.10963
5	5	5	0	1	1	1	0	1	1	5	2	1	5	1	32	0.1002	0.04	-0.34	3	1	3	-1.02	-0.34	-1.02	0	7	7	7	7	2	2	2	6	6	6	5	4	4	0	50	0	0	0	950	0.4	0.75534	-0.25467	0.44762	-0.40456
5	5	5	1	1	0	1	0	1	1	5	4	1	5	1	25	0.1002	0.04	1.66	3	1	3	4.98	1.66	4.98	1	6	7	6	7	5	5	5	6	6	6	5	5	4	0	30	0	0	0	1100	0.2	0.39238	2.10623	0.44762	-0.12755
5	5	5	0	1	0	1	0	1	1	5	2	0	4	2	15	0.1002	0.04	-0.34	2	2	2	-0.68	-0.68	-0.68	0	7	7	7	7	4	4	5	6	6	6	5	4	5	0	40	0	0	0	1200	0.4	0.75534	1.56582	0.44762	-0.10963
5	4	4	1	1	0	1	1	1	1	5	2	1	4	2	23	-0.63104	0.04	-0.34	2	2	3	-0.68	-0.68	-1.02	0	7	7	7	7	2	2	1	5	5	5	5	4	5	0	80	0	0	0	8000	0.4	0.75534	-0.50123	-1.38131	-0.10963
5	5	5	0	1	0	1	0	1	1	5	4	0	4	1	15	0.1002	0.04	1.66	2	1	2	3.32	1.66	3.32	1	7	7	7	7	1	1	1	6	6	5	5	5	6	0	10	0	0	1	7500	0.2	0.75534	-1.04164	-0.131	0.46231
6	6	6	1	1	1	1	0	1	1	5	2	1	2	4	12	1.20388	0.04	-0.34	1	3	2	-0.34	-1.02	-0.68	0	7	7	7	7	2	1	1	6	6	6	6	6	6	0	70	0	0	0	1600	0.4	0.75534	-0.77284	0.44762	1.03977
4	4	3	1	1	0	1	0	1	1	5	3	0	4	2	15	-1.36906	0.04	0.66	2	2	2	1.32	1.32	1.32	0	7	7	7	7	5	5	5	6	6	6	3	3	4	0	20	0	0	0	15000	0.2	0.75534	2.10623	0.44762	-1.28246
4	5	4	1	1	0	1	0	1	1	5	2	1	5	3	24	-0.63783	0.04	-0.34	3	3	3	-1.02	-1.02	-1.02	0	4	4	3	4	2	2	2	6	6	6	4	3	4	0	80	0	0	1	6000	0.28	-1.60437	-0.25467	0.44762	-0.98202
5	4	5	1	1	1	1	0	1	1	5	2	0	3	1	25	-0.26546	0.04	-0.34	1	1	3	-0.34	-0.34	-1.02	0	7	7	7	7	2	2	2	6	6	6	5	5	5	0	30	0	0	0	1600	0.1	0.75534	-0.25467	0.44762	0.16738
4	4	4	1	1	0	1	0	1	1	5	2	1	5	1	30	-1.00348	0.04	-0.34	3	1	3	-1.02	-0.34	-1.02	0	7	7	7	7	5	5	4	6	6	6	5	4	5	0	70	0	0	1	1700	0.1	0.75534	1.85967	0.44762	-0.10963
6	6	6	1	1	1	1	1	1	1	5	1	1	4	3	9	1.20388	0.04	-1.34	2	3	1	-2.68	-4.02	-1.34	0	7	7	7	7	1	1	1	5	5	5	6	6	6	0	40	1	1	0	6000	2	0.75534	-1.04164	-1.38131	1.03977
5	5	5	1	1	0	1	1	1	1	5	4	1	4	3	12	0.1002	0.04	1.66	2	3	2	3.32	4.98	3.32	1	7	7	7	7	2	2	2	5	5	5	7	7	7	0	100	1	1	0	13000	6	0.75534	-0.25467	-1.38131	1.91216
5	5	5	1	0	0	0	0	1	1	5	2	1	4	3	3	0.1002	0.04	-0.34	2	3	1	-0.68	-1.02	-0.34	0	3	4	3	3	1	1	1	5	6	5	5	6	5	0	50	0	0	0	1200	3	-1.97471	-1.04164	-0.74739	0.4444
6	6	6	1	1	1	1	0	1	1	5	2	1	4	3	5	1.20388	0.04	-0.34	2	3	1	-0.68	-1.02	-0.34	0	7	7	7	7	2	2	2	6	6	6	6	6	6	0	80	0	0	0	10000	0.1	0.75534	-0.25467	0.44762	1.03977
7	7	7	1	1	1	1	0	1	1	5	4	1	3	3	10	2.30756	0.04	1.66	1	3	1	1.66	4.98	1.66	1	7	7	7	7	3	3	2	6	6	6	7	7	7	0	50	0	0	0	2500	5	0.75534	0.28574	0.44762	1.91216
5	5	5	1	1	1	1	1	1	1	5	2	1	4	2	6	0.1002	0.04	-0.34	2	2	1	-0.68	-0.68	-0.34	0	7	7	7	7	1	1	1	6	6	6	5	5	5	0	100	1	1	0	7500	2	0.75534	-1.04164	0.44762	0.16738
5	5	5	1	1	1	1	0	1	1	5	2	1	2	2	10	0.1002	0.04	-0.34	1	2	1	-0.34	-0.68	-0.34	0	7	7	7	7	2	2	2	5	5	5	5	5	5	0	50	1	0	0	2000	5	0.75534	-0.25467	-1.38131	0.16738
5	5	5	1	1	1	1	0	1	1	5	2	1	4	4	16	0.1002	0.04	-0.34	2	3	2	-0.68	-1.02	-0.68	0	4	4	4	4	1	1	1	6	6	6	5	5	5	0	50	0	1	0	5000	0.1	-1.42862	-1.04164	0.44762	0.16738
4	4	4	0	0	1	0	0	1	1	5	2	0	4	1	3	-1.00348	0.04	-0.34	2	1	1	-0.68	-0.34	-0.34	0	7	7	7	7	2	2	2	5	5	5	4	4	4	0	70	1	1	0	2500	0.3	0.75534	-0.25467	-1.38131	-0.70501
4	4	4	1	1	0	1	0	1	1	5	3	1	3	2	20	-1.00348	0.04	0.66	1	2	2	0.66	1.32	1.32	0	7	7	7	7	1	1	1	6	6	6	3	3	3	0	100	0	1	0	10000	0.5	0.75534	-1.04164	0.44762	-1.57739
5	5	5	1	1	0	1	0	1	1	5	2	0	5	1	20	0.1002	0.04	-0.34	3	1	2	-1.02	-0.34	-0.68	0	7	7	7	7	2	2	2	6	6	6	5	5	5	0	70	0	0	0	2300	0.2	0.75534	-0.25467	0.44762	0.16738
6	6	5	1	1	1	1	1	1	1	5	3	1	4	2	30	0.8383	0.04	0.66	2	2	3	1.32	1.32	1.98	0	4	3	3	3	4	4	4	6	6	6	5	5	5	0	80	0	1	0	10000	0.5	-1.96939	1.31926	0.44762	0.16738
6	6	6	0	1	0	0	0	1	1	5	2	1	4	2	18	1.20388	0.04	-0.34	2	2	2	-0.68	-0.68	-0.68	0	4	4	4	4	2	2	2	6	6	7	6	6	6	0	100	1	0	1	14000	0.1	-1.42862	-0.25467	1.02625	1.03977
5	5	5	1	1	1	1	1	1	1	5	2	1	3	2	8	0.1002	0.04	-0.34	1	2	1	-0.34	-0.68	-0.34	0	7	7	7	7	3	2	2	6	6	7	4	4	4	0	80	1	0	0	12000	0.1	0.75534	0.01412	1.02625	-0.70501
4	4	4	1	1	0	1	0	1	1	5	2	1	4	2	20	-1.00348	0.04	-0.34	2	2	2	-0.68	-0.68	-0.68	0	7	7	7	7	2	2	1	5	6	6	3	2	3	0	20	1	0	1	13000	0.1	0.75534	-0.50123	-0.16876	-1.85441
5	5	5	1	1	0	1	0	1	1	5	2	1	4	2	15	0.1002	0.04	-0.34	2	2	2	-0.68	-0.68	-0.68	0	7	7	7	7	2	1	1	6	6	6	5	5	5	0	50	1	0	0	7000	0.1	0.75534	-0.77284	0.44762	0.16738
3	3	3	0	1	0	1	0	1	1	5	4	1	5	2	17	-2.10716	0.04	1.66	3	2	2	4.98	3.32	3.32	1	7	7	7	7	2	2	2	6	7	7	3	2	2	0	30	0	0	1	1500	0.6	0.75534	-0.25467	1.66017	-2.14934
4	5	5	0	0	0	1	0	1	1	5	2	1	5	3	4	-0.27225	0.04	-0.34	3	3	1	-1.02	-1.02	-0.34	0	3	4	4	3	2	2	1	7	7	7	5	4	5	0	30	0	0	1	3000	2	-1.79896	-0.50123	2.27656	-0.10963
5	5	5	1	1	1	1	0	1	1	5	2	1	4	4	16	0.1002	0.04	-0.34	2	3	2	-0.68	-1.02	-0.68	0	4	4	4	4	1	1	1	6	6	6	5	5	5	0	50	0	1	0	6000	0.1	-1.42862	-1.04164	0.44762	0.16738
4	4	4	1	1	0	1	0	1	1	5	3	1	3	2	20	-1.00348	0.04	0.66	1	2	2	0.66	1.32	1.32	0	7	7	7	7	1	1	1	6	6	6	3	3	3	0	100	0	1	0	10000	0.5	0.75534	-1.04164	0.44762	-1.57739
6	6	6	0	1	0	0	0	1	1	5	4	1	5	2	9	1.20388	0.04	1.66	3	2	1	4.98	3.32	1.66	1	7	7	7	7	3	3	1	6	6	6	6	6	6	0	30	0	0	0	1300	0.5	0.75534	0.03918	0.44762	1.03977
5	6	5	0	0	0	1	0	1	1	5	2	1	4	3	20	0.46585	0.04	-0.34	2	3	2	-0.68	-1.02	-0.68	0	4	3	4	4	4	4	3	6	6	5	5	6	5	0	30	0	0	0	1000	1	-1.61052	1.0727	-0.131	0.4444
6	5	6	1	1	0	1	0	1	1	5	4	1	4	3	20	0.83822	0.04	1.66	2	3	2	3.32	4.98	3.32	1	4	4	4	4	3	3	3	5	5	5	6	6	6	0	30	1	1	1	2300	0.2	-1.42862	0.5323	-1.38131	1.03977
7	7	7	1	1	1	1	1	1	1	5	4	1	5	2	30	2.30756	0.04	1.66	3	2	3	4.98	3.32	4.98	1	7	7	7	7	5	5	6	7	7	7	6	6	6	0	100	0	0	0	1000	2	0.75534	2.35279	2.27656	1.03977
6	6	6	0	0	0	0	0	1	1	5	4	1	5	1	2	1.20388	0.04	1.66	3	1	1	4.98	1.66	1.66	1	7	7	7	7	2	2	1	6	6	6	5	5	5	0	10	0	0	0	250	1	0.75534	-0.50123	0.44762	0.16738
4	3	4	0	0	0	0	0	1	1	5	3	0	2	1	1	-1.36914	0.04	0.66	1	1	1	0.66	0.66	0.66	0	5	4	5	5	3	3	2	5	6	6	4	4	5	0	10	0	0	0	300	2	-0.88253	0.28574	-0.16876	-0.41008
3	4	4	0	0	0	0	0	1	1	5	2	1	5	2	5	-1.37592	0.04	-0.34	3	2	1	-1.02	-0.68	-0.34	0	6	7	7	6	5	5	6	6	6	6	3	4	4	0	20	0	0	1	210	0.5	0.385	2.35279	0.44762	-1.00545
5	5	5	1	1	1	1	0	1	1	5	4	1	2	3	5	0.1002	0.04	1.66	1	3	1	1.66	4.98	1.66	1	7	7	7	7	4	4	3	6	6	6	5	5	6	0	50	0	0	0	5000	0.5	0.75534	1.0727	0.44762	0.46231
6	6	7	1	1	0	1	1	1	1	5	2	1	5	1	6	1.56946	0.04	-0.34	3	1	1	-1.02	-0.34	-0.34	0	7	7	7	7	4	4	5	7	7	7	5	5	5	0	10	0	0	1	5000	1	0.75534	1.56582	2.27656	0.16738
5	5	5	1	1	1	1	1	1	1	3	2	0	4	1	3	0.1002	-1.96	-0.34	2	1	1	-0.68	-0.34	-0.34	0	7	7	7	7	3	2	2	6	6	6	5	5	5	0	10	0	0	0	6000	0.5	0.75534	0.01412	0.44762	0.16738
6	6	7	1	1	1	1	1	1	1	4	2	0	3	2	3	1.56946	-0.96	-0.34	1	2	1	-0.34	-0.68	-0.34	0	7	7	7	7	4	4	4	6	6	6	5	6	5	0	10	0	0	0	4000	1	0.75534	1.31926	0.44762	0.4444
7	7	7	0	1	0	1	1	1	1	5	1	1	4	3	3	2.30756	0.04	-1.34	2	3	1	-2.68	-4.02	-1.34	0	7	7	7	7	6	6	6	7	7	7	7	7	7	0	90	0	0	0	4500	1	0.75534	2.8932	2.27656	1.91216
6	6	6	1	1	0	1	1	1	1	5	2	1	4	3	10	1.20388	0.04	-0.34	2	3	1	-0.68	-1.02	-0.34	0	6	6	7	6	2	2	1	6	5	6	5	6	5	0	100	0	0	0	2600	0.5	0.2031	-0.50123	-0.1863	0.4444
6	6	5	1	1	0	0	0	0	1	5	2	1	5	2	1	0.8383	0.04	-0.34	3	2	1	-1.02	-0.68	-0.34	0	4	4	5	4	2	2	2	6	6	6	5	5	5	0	10	0	0	0	200	0.5	-1.25287	-0.25467	0.44762	0.16738
4	4	4	1	1	0	1	0	1	1	5	4	1	5	2	3	-1.00348	0.04	1.66	3	2	1	4.98	3.32	1.66	1	7	7	7	7	2	2	2	6	6	6	5	6	5	0	10	0	0	0	2000	0.2	0.75534	-0.25467	0.44762	0.4444
5	5	5	1	1	0	0	0	1	1	5	2	1	4	2	9	0.1002	0.04	-0.34	2	2	1	-0.68	-0.68	-0.34	0	7	7	7	7	1	1	1	5	6	6	3	3	3	0	90	0	0	0	8000	0.2	0.75534	-1.04164	-0.16876	-1.57739
5	5	5	0	1	1	1	0	1	1	5	3	1	4	2	5	0.1002	0.04	0.66	2	2	1	1.32	1.32	0.66	0	4	4	4	4	1	1	1	5	5	5	6	6	6	0	100	0	0	0	4000	0.3	-1.42862	-1.04164	-1.38131	1.03977
5	5	5	0	1	1	1	0	1	1	4	4	1	4	2	7	0.1002	-0.96	1.66	2	2	1	3.32	3.32	1.66	1	7	7	7	7	1	1	1	6	6	6	5	5	5	0	100	0	0	0	1500	0.1	0.75534	-1.04164	0.44762	0.16738
3	3	3	0	0	0	0	0	0	1	5	2	0	4	1	3	-2.10716	0.04	-0.34	2	1	1	-0.68	-0.34	-0.34	0	6	6	6	6	1	1	1	5	5	5	3	3	3	0	50	0	0	0	2200	0.1	0.02736	-1.04164	-1.38131	-1.57739
4	4	4	0	0	0	0	0	0	1	5	2	1	4	1	9	-1.00348	0.04	-0.34	2	1	1	-0.68	-0.34	-0.34	0	3	3	3	3	1	1	1	5	5	5	4	4	4	0	20	0	0	0	2400	0.1	-2.15661	-1.04164	-1.38131	-0.70501
4	4	4	1	1	0	0	0	1	1	5	3	1	4	2	7	-1.00348	0.04	0.66	2	2	1	1.32	1.32	0.66	0	7	7	7	7	2	2	2	6	6	6	4	4	4	0	100	0	0	0	10000	0.2	0.75534	-0.25467	0.44762	-0.70501
4	4	4	0	0	1	0	0	1	1	5	2	0	4	1	3	-1.00348	0.04	-0.34	2	1	1	-0.68	-0.34	-0.34	0	7	7	7	7	2	2	2	5	5	5	4	4	4	0	100	1	1	0	2200	0.3	0.75534	-0.25467	-1.38131	-0.70501
5	5	5	0	0	0	0	0	1	1	5	2	1	2	2	3	0.1002	0.04	-0.34	1	2	1	-0.34	-0.68	-0.34	0	5	5	5	5	4	4	4	6	6	6	5	5	5	0	100	0	0	0	2100	0.7	-0.70063	1.31926	0.44762	0.16738
4	4	4	1	1	1	1	0	1	1	5	2	1	5	1	9	-1.00348	0.04	-0.34	3	1	1	-1.02	-0.34	-0.34	0	7	7	7	7	1	1	1	6	6	6	4	4	4	0	100	0	0	0	2000	0.2	0.75534	-1.04164	0.44762	-0.70501
5	5	5	1	1	0	1	0	1	1	5	2	1	5	2	5	0.1002	0.04	-0.34	3	2	1	-1.02	-0.68	-0.34	0	7	7	7	7	4	4	4	7	7	7	5	5	5	0	50	0	0	0	4000	0.1	0.75534	1.31926	2.27656	0.16738
6	6	6	1	1	1	0	0	1	1	5	2	1	2	2	4	1.20388	0.04	-0.34	1	2	1	-0.34	-0.68	-0.34	0	3	3	3	3	1	1	1	5	5	5	7	7	7	0	50	0	0	0	6000	0.3	-2.15661	-1.04164	-1.38131	1.91216
6	6	6	1	1	1	1	0	1	1	5	1	1	4	3	8	1.20388	0.04	-1.34	2	3	1	-2.68	-4.02	-1.34	0	3	3	3	3	2	2	2	6	6	6	5	5	5	0	100	0	0	0	9000	0.5	-2.15661	-0.25467	0.44762	0.16738
6	6	6	1	1	1	1	0	1	1	5	2	1	5	2	6	1.20388	0.04	-0.34	3	2	1	-1.02	-0.68	-0.34	0	3	3	3	3	3	3	3	6	6	6	6	6	6	0	40	0	0	0	2000	0.3	-2.15661	0.5323	0.44762	1.03977
3	3	3	0	1	0	0	0	1	1	5	2	1	4	1	2	-2.10716	0.04	-0.34	2	1	1	-0.68	-0.34	-0.34	0	4	4	4	4	4	4	4	6	6	6	4	4	4	0	100	0	0	0	6500	0.4	-1.42862	1.31926	0.44762	-0.70501
4	4	4	0	1	0	1	0	1	1	5	2	1	4	2	10	-1.00348	0.04	-0.34	2	2	1	-0.68	-0.68	-0.34	0	4	4	4	4	2	2	2	6	5	5	4	4	4	0	70	0	0	0	3000	0.2	-1.42862	-0.25467	-0.76492	-0.70501
4	4	4	0	1	0	1	0	0	1	5	2	0	4	2	15	-1.00348	0.04	-0.34	2	2	2	-0.68	-0.68	-0.68	0	5	5	4	5	1	1	1	5	6	6	3	3	3	0	70	0	0	0	2000	0.2	-0.87638	-1.04164	-0.16876	-1.57739
5	5	5	0	1	1	0	0	1	1	5	2	1	3	2	12	0.1002	0.04	-0.34	1	2	2	-0.34	-0.68	-0.68	0	7	7	5	7	1	1	1	5	6	5	4	4	4	0	50	0	0	0	7500	0.1	0.40385	-1.04164	-0.74739	-0.70501
5	5	5	1	1	0	1	0	1	1	5	2	1	3	2	12	0.1002	0.04	-0.34	1	2	2	-0.34	-0.68	-0.68	0	7	7	5	7	2	2	1	5	5	6	5	5	5	0	70	0	0	0	8000	0.1	0.40385	-0.50123	-0.80269	0.16738
5	5	5	0	1	0	1	0	0	1	5	2	1	4	2	12	0.1002	0.04	-0.34	2	2	2	-0.68	-0.68	-0.68	0	7	7	5	7	4	4	4	5	6	5	5	5	5	0	60	0	0	0	4000	0.2	0.40385	1.31926	-0.74739	0.16738
5	5	5	0	1	1	0	0	0	1	5	2	1	5	2	12	0.1002	0.04	-0.34	3	2	2	-1.02	-0.68	-0.68	0	5	5	4	5	1	1	1	5	6	6	5	6	5	0	60	0	0	0	6000	0.5	-0.87638	-1.04164	-0.16876	0.4444
5	4	5	0	1	0	1	0	1	1	5	2	0	5	1	12	-0.26546	0.04	-0.34	3	1	2	-1.02	-0.34	-0.68	0	7	7	5	7	4	4	4	5	6	6	6	6	6	0	60	0	0	0	4000	1	0.40385	1.31926	-0.16876	1.03977
3	3	3	0	1	0	1	0	1	1	5	2	1	4	2	10	-2.10716	0.04	-0.34	2	2	1	-0.68	-0.68	-0.34	0	5	5	5	5	1	1	1	5	6	6	4	4	4	0	30	0	0	0	2200	0.1	-0.70063	-1.04164	-0.16876	-0.70501
5	5	5	0	1	0	1	0	1	1	5	2	1	4	2	13	0.1002	0.04	-0.34	2	2	2	-0.68	-0.68	-0.68	0	5	5	4	5	1	1	1	5	5	5	5	6	6	0	70	0	0	0	6000	0.1	-0.87638	-1.04164	-1.38131	0.73933
5	5	5	1	1	1	1	1	1	1	5	2	1	4	2	6	0.1002	0.04	-0.34	2	2	1	-0.68	-0.68	-0.34	0	7	7	7	7	1	1	1	6	6	6	5	5	5	0	100	1	1	0	7500	2	0.75534	-1.04164	0.44762	0.16738
5	5	5	0	1	0	1	0	1	1	5	3	1	5	2	15	0.1002	0.04	0.66	3	2	2	1.98	1.32	1.32	0	5	5	5	6	3	2	2	6	5	6	5	5	5	0	10	0	0	0	6000	0.5	-0.51751	0.01412	-0.1863	0.16738
5	5	5	0	1	0	1	0	1	1	5	2	1	4	3	16	0.1002	0.04	-0.34	2	3	2	-0.68	-1.02	-0.68	0	7	7	5	7	2	2	2	6	6	6	6	7	6	0	80	0	0	1	5000	0.5	0.40385	-0.25467	0.44762	1.31678
5	5	5	1	1	0	1	0	0	1	5	1	1	4	2	20	0.1002	0.04	-1.34	2	2	2	-2.68	-2.68	-2.68	0	7	7	5	7	2	2	2	5	5	5	6	6	6	0	60	0	0	0	5000	5	0.40385	-0.25467	-1.38131	1.03977
7	7	7	1	1	1	1	0	1	1	5	2	0	4	2	15	2.30756	0.04	-0.34	2	2	2	-0.68	-0.68	-0.68	0	7	7	6	7	4	4	4	6	6	7	6	5	6	0	30	0	0	0	3000	0.5	0.5796	1.31926	1.02625	0.76275
6	6	6	1	1	1	1	1	1	1	5	1	1	4	3	9	1.20388	0.04	-1.34	2	3	1	-2.68	-4.02	-1.34	0	7	7	7	7	1	1	1	5	5	5	6	6	6	0	40	1	1	0	7000	2	0.75534	-1.04164	-1.38131	1.03977
5	5	5	1	1	0	1	1	1	1	5	4	1	4	3	12	0.1002	0.04	1.66	2	3	2	3.32	4.98	3.32	1	7	7	7	7	2	2	2	5	5	5	7	7	7	0	100	1	1	0	12000	6	0.75534	-0.25467	-1.38131	1.91216
3	3	3	1	1	0	1	0	1	1	5	2	1	4	2	15	-2.10716	0.04	-0.34	2	2	2	-0.68	-0.68	-0.68	0	5	5	5	5	1	1	1	5	6	5	4	4	4	0	80	0	0	1	10000	0.2	-0.70063	-1.04164	-0.74739	-0.70501
5	5	5	1	1	0	1	0	0	1	5	2	0	4	2	24	0.1002	0.04	-0.34	2	2	3	-0.68	-0.68	-1.02	0	7	7	7	7	1	1	1	5	6	6	6	6	6	0	70	0	0	0	4000	0.4	0.75534	-1.04164	-0.16876	1.03977
4	4	4	1	1	0	1	0	0	1	5	2	1	5	1	30	-1.00348	0.04	-0.34	3	1	3	-1.02	-0.34	-1.02	0	7	7	7	7	1	1	1	6	5	4	4	4	4	0	30	0	0	0	3300	0.5	0.75534	-1.04164	-1.34355	-0.70501
4	4	4	1	1	0	1	0	1	1	5	2	1	3	2	10	-1.00348	0.04	-0.34	1	2	1	-0.34	-0.68	-0.34	0	7	7	7	7	1	1	1	6	6	6	5	5	5	0	30	0	0	1	3800	0.2	0.75534	-1.04164	0.44762	0.16738
6	5	6	1	1	0	1	0	1	1	5	4	1	4	3	20	0.83822	0.04	1.66	2	3	2	3.32	4.98	3.32	1	4	4	4	4	3	3	3	5	5	5	6	6	6	0	40	1	1	1	1900	0.2	-1.42862	0.5323	-1.38131	1.03977
4	4	4	0	0	1	0	0	1	1	5	2	0	4	1	3	-1.00348	0.04	-0.34	2	1	1	-0.68	-0.34	-0.34	0	7	7	7	7	2	2	2	5	5	5	4	4	4	0	80	1	1	0	2600	0.3	0.75534	-0.25467	-1.38131	-0.70501
4	4	4	1	1	0	1	0	1	1	5	4	1	5	1	14	-1.00348	0.04	1.66	3	1	2	4.98	1.66	3.32	1	4	4	4	4	1	1	1	6	6	6	5	5	5	0	70	0	0	1	5000	0.2	-1.42862	-1.04164	0.44762	0.16738
5	4	5	0	1	0	1	0	1	1	5	3	0	4	2	10	-0.26546	0.04	0.66	2	2	1	1.32	1.32	0.66	0	7	7	7	7	2	2	2	5	6	5	6	6	6	0	30	0	0	1	4300	0.5	0.75534	-0.25467	-0.74739	1.03977
6	5	6	1	1	0	1	0	1	1	5	4	1	4	3	20	0.83822	0.04	1.66	2	3	2	3.32	4.98	3.32	1	4	4	4	4	3	3	3	5	5	5	6	6	6	0	30	1	1	1	1800	0.2	-1.42862	0.5323	-1.38131	1.03977
4	4	4	1	1	0	1	0	0	1	5	2	1	5	2	20	-1.00348	0.04	-0.34	3	2	2	-1.02	-0.68	-0.68	0	7	7	7	7	2	2	1	5	6	5	5	5	5	0	50	0	0	0	2500	0.6	0.75534	-0.50123	-0.74739	0.16738
6	6	5	1	1	1	1	0	1	1	5	4	1	5	2	30	0.8383	0.04	1.66	3	2	3	4.98	3.32	4.98	1	5	5	5	5	4	4	4	5	5	6	5	5	5	0	40	0	0	0	4000	0.1	-0.70063	1.31926	-0.80269	0.16738
5	5	4	1	1	0	1	1	1	1	5	2	1	4	2	20	-0.26538	0.04	-0.34	2	2	2	-0.68	-0.68	-0.68	0	4	4	4	4	1	1	1	6	5	6	6	6	6	0	60	0	0	0	8000	0.5	-1.42862	-1.04164	-0.1863	1.03977
6	6	6	0	1	1	1	0	1	1	5	2	0	4	3	15	1.20388	0.04	-0.34	2	3	2	-0.68	-1.02	-0.68	0	6	6	7	6	1	1	1	5	6	5	5	5	5	0	100	1	0	0	26000	5	0.2031	-1.04164	-0.74739	0.16738
5	5	6	0	1	0	1	0	1	1	5	3	0	3	2	8	0.46578	0.04	0.66	1	2	1	0.66	1.32	0.66	0	7	7	7	7	2	2	2	5	6	6	5	5	6	0	20	0	0	0	1400	0.3	0.75534	-0.25467	-0.16876	0.46231
5	5	5	0	1	0	1	0	1	1	5	3	1	4	2	15	0.1002	0.04	0.66	2	2	2	1.32	1.32	1.32	0	7	7	7	7	2	2	2	6	6	6	6	6	6	0	50	0	0	1	2700	0.2	0.75534	-0.25467	0.44762	1.03977
6	6	5	1	1	1	1	1	1	1	5	3	1	4	2	30	0.8383	0.04	0.66	2	2	3	1.32	1.32	1.98	0	4	3	3	3	4	4	4	6	6	6	5	5	5	0	80	0	1	0	13000	0.5	-1.96939	1.31926	0.44762	0.16738
4	4	4	0	0	0	0	0	0	1	5	3	1	4	2	21	-1.00348	0.04	0.66	2	2	3	1.32	1.32	1.98	0	7	7	6	7	1	1	1	6	6	5	5	5	5	0	40	0	0	1	4000	0.2	0.5796	-1.04164	-0.131	0.16738
4	4	5	0	1	0	1	0	1	1	5	3	1	5	2	25	-0.6379	0.04	0.66	3	2	3	1.98	1.32	1.98	0	7	7	5	7	3	3	3	6	5	5	5	5	6	0	50	0	0	0	8000	2	0.40385	0.5323	-0.76492	0.46231
6	6	6	0	1	0	1	0	1	1	5	4	0	4	2	25	1.20388	0.04	1.66	2	2	3	3.32	3.32	4.98	1	7	7	7	7	1	1	1	6	5	5	5	6	5	0	40	0	0	0	8000	0.2	0.75534	-1.04164	-0.76492	0.4444
3	3	3	0	1	0	1	0	0	1	5	2	1	3	2	17	-2.10716	0.04	-0.34	1	2	2	-0.34	-0.68	-0.68	0	7	7	5	6	1	1	1	5	6	5	3	3	3	0	50	0	0	1	4700	0.2	0.22073	-1.04164	-0.74739	-1.57739
4	4	4	0	1	0	1	0	0	1	5	3	1	4	3	25	-1.00348	0.04	0.66	2	3	3	1.32	1.98	1.98	0	5	5	6	5	1	1	2	6	6	6	5	5	5	0	70	0	0	1	6000	0.2	-0.52488	-0.79508	0.44762	0.16738
4	4	4	0	1	0	1	0	0	1	5	2	1	4	2	14	-1.00348	0.04	-0.34	2	2	2	-0.68	-0.68	-0.68	0	7	7	5	7	1	1	1	6	6	6	3	3	3	0	30	0	0	1	7000	1	0.40385	-1.04164	0.44762	-1.57739
6	6	6	1	1	1	1	1	1	1	5	1	1	4	3	9	1.20388	0.04	-1.34	2	3	1	-2.68	-4.02	-1.34	0	7	7	7	7	1	1	1	5	5	5	6	6	6	0	40	1	1	0	6000	2	0.75534	-1.04164	-1.38131	1.03977
5	5	5	1	1	0	1	1	1	1	5	4	1	4	3	12	0.1002	0.04	1.66	2	3	2	3.32	4.98	3.32	1	7	7	7	7	2	2	2	5	5	5	7	7	7	0	100	1	1	0	13000	4	0.75534	-0.25467	-1.38131	1.91216
5	5	5	1	0	0	0	0	1	1	5	2	1	4	3	3	0.1002	0.04	-0.34	2	3	1	-0.68	-1.02	-0.34	0	3	4	3	3	1	1	1	5	6	5	5	6	5	0	50	0	0	0	1200	3	-1.97471	-1.04164	-0.74739	0.4444
6	6	6	1	1	1	1	0	1	1	5	2	1	4	3	5	1.20388	0.04	-0.34	2	3	1	-0.68	-1.02	-0.34	0	7	7	7	7	2	2	2	6	6	6	6	6	6	0	80	0	0	0	13000	0.1	0.75534	-0.25467	0.44762	1.03977
7	7	7	1	1	1	1	0	1	1	5	4	1	3	3	10	2.30756	0.04	1.66	1	3	1	1.66	4.98	1.66	1	7	7	7	7	3	3	2	6	6	6	7	7	7	0	50	0	0	0	2500	5	0.75534	0.28574	0.44762	1.91216
5	5	5	1	1	1	1	1	1	1	5	2	1	4	2	6	0.1002	0.04	-0.34	2	2	1	-0.68	-0.68	-0.34	0	7	7	7	7	1	1	1	6	6	6	5	5	5	0	100	1	1	0	7500	2	0.75534	-1.04164	0.44762	0.16738
5	5	5	1	1	1	1	0	1	1	5	2	1	2	2	10	0.1002	0.04	-0.34	1	2	1	-0.34	-0.68	-0.34	0	7	7	7	7	2	2	2	5	5	5	5	5	5	0	50	1	0	0	2000	5	0.75534	-0.25467	-1.38131	0.16738
5	5	5	1	1	1	1	0	1	1	5	2	1	4	4	16	0.1002	0.04	-0.34	2	3	2	-0.68	-1.02	-0.68	0	4	4	4	4	1	1	1	6	6	6	5	5	5	0	50	0	1	0	5000	0.1	-1.42862	-1.04164	0.44762	0.16738
4	4	4	1	1	0	1	0	1	1	5	3	1	3	2	20	-1.00348	0.04	0.66	1	2	2	0.66	1.32	1.32	0	7	7	7	7	1	1	1	6	6	6	3	3	3	0	100	0	1	0	10000	0.5	0.75534	-1.04164	0.44762	-1.57739
6	5	6	1	1	0	1	0	1	1	5	4	1	4	3	20	0.83822	0.04	1.66	2	3	2	3.32	4.98	3.32	1	4	4	4	4	3	3	3	5	5	5	6	6	6	0	30	1	1	1	2400	0.2	-1.42862	0.5323	-1.38131	1.03977
5	5	5	1	1	0	1	0	1	1	5	2	0	5	1	20	0.1002	0.04	-0.34	3	1	2	-1.02	-0.34	-0.68	0	7	7	7	7	2	2	2	6	6	6	5	5	5	0	70	0	0	0	2300	0.2	0.75534	-0.25467	0.44762	0.16738
6	6	5	1	1	1	1	1	1	1	5	3	1	4	2	30	0.8383	0.04	0.66	2	2	3	1.32	1.32	1.98	0	4	3	3	3	4	4	4	6	6	6	5	5	5	0	80	0	1	0	13000	0.5	-1.96939	1.31926	0.44762	0.16738
6	6	6	0	1	0	0	0	1	1	5	2	1	4	2	18	1.20388	0.04	-0.34	2	2	2	-0.68	-0.68	-0.68	0	4	4	4	4	2	2	2	6	6	7	6	6	6	0	100	1	0	1	14000	0.1	-1.42862	-0.25467	1.02625	1.03977
5	5	5	1	1	1	1	1	1	1	5	2	1	3	2	8	0.1002	0.04	-0.34	1	2	1	-0.34	-0.68	-0.34	0	7	7	7	7	3	2	2	6	6	7	4	4	4	0	80	1	0	0	12000	0.1	0.75534	0.01412	1.02625	-0.70501
4	4	4	1	1	0	1	0	1	1	5	2	1	4	2	20	-1.00348	0.04	-0.34	2	2	2	-0.68	-0.68	-0.68	0	7	7	7	7	2	2	1	5	6	6	3	2	3	0	20	1	0	1	13000	0.1	0.75534	-0.50123	-0.16876	-1.85441
5	5	5	1	1	0	1	0	1	1	5	2	1	4	2	15	0.1002	0.04	-0.34	2	2	2	-0.68	-0.68	-0.68	0	7	7	7	7	2	1	1	6	6	6	5	5	5	0	50	1	0	0	7000	0.1	0.75534	-0.77284	0.44762	0.16738
3	3	3	0	1	0	1	0	1	1	5	4	1	5	2	17	-2.10716	0.04	1.66	3	2	2	4.98	3.32	3.32	1	7	7	7	7	2	2	2	6	7	7	3	2	2	0	30	0	0	1	1500	0.6	0.75534	-0.25467	1.66017	-2.14934
4	5	5	0	0	0	1	0	1	1	5	2	1	5	3	4	-0.27225	0.04	-0.34	3	3	1	-1.02	-1.02	-0.34	0	3	4	4	3	2	2	1	7	7	7	5	4	5	0	30	0	0	1	3000	2	-1.79896	-0.50123	2.27656	-0.10963
4	4	4	0	0	1	0	0	1	1	5	2	0	4	1	3	-1.00348	0.04	-0.34	2	1	1	-0.68	-0.34	-0.34	0	7	7	7	7	2	2	2	5	5	5	4	4	4	0	90	1	1	0	2200	0.3	0.75534	-0.25467	-1.38131	-0.70501
6	6	6	1	1	1	1	1	1	1	5	1	1	4	3	9	1.20388	0.04	-1.34	2	3	1	-2.68	-4.02	-1.34	0	7	7	7	7	1	1	1	5	5	5	6	6	6	0	40	1	1	0	6000	2	0.75534	-1.04164	-1.38131	1.03977
6	6	5	1	1	1	1	1	1	1	5	3	1	4	2	30	0.8383	0.04	0.66	2	2	3	1.32	1.32	1.98	0	4	3	3	3	4	4	4	6	6	6	5	5	5	0	80	0	1	0	12000	0.5	-1.96939	1.31926	0.44762	0.16738
5	5	5	1	1	0	1	1	1	1	5	4	1	4	3	12	0.1002	0.04	1.66	2	3	2	3.32	4.98	3.32	1	7	7	7	7	2	2	2	5	5	5	7	7	7	0	100	1	1	0	15000	6	0.75534	-0.25467	-1.38131	1.91216
6	6	6	0	1	0	0	0	1	1	5	4	1	5	2	9	1.20388	0.04	1.66	3	2	1	4.98	3.32	1.66	1	7	7	7	7	3	3	1	6	6	6	6	6	6	0	30	0	0	0	1300	0.5	0.75534	0.03918	0.44762	1.03977
5	6	5	0	0	0	1	0	1	1	5	2	1	4	3	20	0.46585	0.04	-0.34	2	3	2	-0.68	-1.02	-0.68	0	4	3	4	4	4	4	3	6	6	5	5	6	5	0	30	0	0	0	1000	1	-1.61052	1.0727	-0.131	0.4444
7	7	7	1	1	1	1	1	1	1	5	4	1	5	2	30	2.30756	0.04	1.66	3	2	3	4.98	3.32	4.98	1	7	7	7	7	5	5	6	7	7	7	6	6	6	0	100	0	0	0	1000	2	0.75534	2.35279	2.27656	1.03977
6	6	6	0	0	0	0	0	1	1	5	4	1	5	1	2	1.20388	0.04	1.66	3	1	1	4.98	1.66	1.66	1	7	7	7	7	2	2	1	6	6	6	5	5	5	0	10	0	0	0	250	0.4	0.75534	-0.50123	0.44762	0.16738
4	3	4	0	0	0	0	0	1	1	5	3	0	2	1	1	-1.36914	0.04	0.66	1	1	1	0.66	0.66	0.66	0	5	4	5	5	3	3	2	5	6	6	4	4	5	0	10	0	0	0	300	0.5	-0.88253	0.28574	-0.16876	-0.41008
3	4	4	0	0	0	0	0	1	1	5	2	1	5	2	5	-1.37592	0.04	-0.34	3	2	1	-1.02	-0.68	-0.34	0	6	7	7	6	5	5	6	6	6	6	3	4	4	0	20	0	0	1	210	0.5	0.385	2.35279	0.44762	-1.00545
5	5	5	1	1	1	1	0	1	1	5	4	1	2	3	5	0.1002	0.04	1.66	1	3	1	1.66	4.98	1.66	1	7	7	7	7	4	4	3	6	6	6	5	5	6	0	50	0	0	0	5000	0.5	0.75534	1.0727	0.44762	0.46231
6	6	7	1	1	0	1	1	1	1	5	2	1	5	1	6	1.56946	0.04	-0.34	3	1	1	-1.02	-0.34	-0.34	0	7	7	7	7	4	4	5	7	7	7	5	5	5	0	10	0	0	1	5000	1	0.75534	1.56582	2.27656	0.16738
4	4	4	0	0	1	0	0	1	1	5	2	0	4	1	3	-1.00348	0.04	-0.34	2	1	1	-0.68	-0.34	-0.34	0	7	7	7	7	2	2	2	5	5	5	4	4	4	0	70	1	1	0	2600	0.3	0.75534	-0.25467	-1.38131	-0.70501
5	5	5	1	1	1	1	1	1	1	3	2	0	4	1	3	0.1002	-1.96	-0.34	2	1	1	-0.68	-0.34	-0.34	0	7	7	7	7	3	2	2	6	6	6	5	5	5	0	10	0	0	0	6000	0.5	0.75534	0.01412	0.44762	0.16738
6	6	7	1	1	1	1	1	1	1	4	2	0	3	2	3	1.56946	-0.96	-0.34	1	2	1	-0.34	-0.68	-0.34	0	7	7	7	7	4	4	4	6	6	6	5	6	5	0	10	0	0	0	4000	1	0.75534	1.31926	0.44762	0.4444
5	5	5	1	1	1	1	0	1	1	5	2	1	4	4	16	0.1002	0.04	-0.34	2	3	2	-0.68	-1.02	-0.68	0	4	4	4	4	1	1	1	6	6	6	5	5	5	0	50	0	1	0	5000	0.1	-1.42862	-1.04164	0.44762	0.16738
4	4	4	1	1	0	1	0	1	1	5	3	1	3	2	20	-1.00348	0.04	0.66	1	2	2	0.66	1.32	1.32	0	7	7	7	7	1	1	1	6	6	6	3	3	3	0	100	0	1	0	11000	0.5	0.75534	-1.04164	0.44762	-1.57739
6	6	6	1	1	0	1	1	1	1	5	2	1	4	3	10	1.20388	0.04	-0.34	2	3	1	-0.68	-1.02	-0.34	0	6	6	7	6	2	2	1	6	5	6	5	6	5	0	100	0	0	0	2600	0.5	0.2031	-0.50123	-0.1863	0.4444
6	6	5	1	1	0	0	0	0	1	5	2	1	5	2	1	0.8383	0.04	-0.34	3	2	1	-1.02	-0.68	-0.34	0	4	4	5	4	2	2	2	6	6	6	5	5	5	0	10	0	0	0	200	0.5	-1.25287	-0.25467	0.44762	0.16738
4	4	4	1	1	0	1	0	1	1	5	4	1	5	2	3	-1.00348	0.04	1.66	3	2	1	4.98	3.32	1.66	1	7	7	7	7	2	2	2	6	6	6	5	6	5	0	10	0	0	0	2000	0.2	0.75534	-0.25467	0.44762	0.4444
5	5	5	1	1	0	0	0	1	1	5	2	1	4	2	9	0.1002	0.04	-0.34	2	2	1	-0.68	-0.68	-0.34	0	7	7	7	7	1	1	1	5	6	6	3	3	3	0	90	0	0	0	8000	0.2	0.75534	-1.04164	-0.16876	-1.57739
5	5	5	1	1	0	1	1	1	1	5	4	1	4	3	12	0.1002	0.04	1.66	2	3	2	3.32	4.98	3.32	1	7	7	7	7	2	2	2	5	5	5	7	7	7	0	100	1	1	0	13000	6	0.75534	-0.25467	-1.38131	1.91216
5	5	5	0	1	1	1	0	1	1	5	3	1	4	2	5	0.1002	0.04	0.66	2	2	1	1.32	1.32	0.66	0	4	4	4	4	1	1	1	5	5	5	6	6	6	0	100	0	0	0	4000	0.3	-1.42862	-1.04164	-1.38131	1.03977
6	5	6	1	1	0	1	0	1	1	5	4	1	4	3	20	0.83822	0.04	1.66	2	3	2	3.32	4.98	3.32	1	4	4	4	4	3	3	3	5	5	5	6	6	6	0	30	1	1	1	4500	0.2	-1.42862	0.5323	-1.38131	1.03977
5	5	5	0	1	1	1	0	1	1	4	4	1	4	2	7	0.1002	-0.96	1.66	2	2	1	3.32	3.32	1.66	1	7	7	7	7	1	1	1	6	6	6	5	5	5	0	100	0	0	0	1500	0.1	0.75534	-1.04164	0.44762	0.16738
3	3	3	0	0	0	0	0	0	1	5	2	0	4	1	3	-2.10716	0.04	-0.34	2	1	1	-0.68	-0.34	-0.34	0	6	6	6	6	1	1	1	5	5	5	3	3	3	0	50	0	0	0	2200	0.1	0.02736	-1.04164	-1.38131	-1.57739
4	4	4	0	0	0	0	0	0	1	5	2	1	4	1	9	-1.00348	0.04	-0.34	2	1	1	-0.68	-0.34	-0.34	0	3	3	3	3	1	1	1	5	5	5	4	4	4	0	20	0	0	0	2400	0.1	-2.15661	-1.04164	-1.38131	-0.70501
4	4	4	1	1	0	0	0	1	1	5	3	1	4	2	7	-1.00348	0.04	0.66	2	2	1	1.32	1.32	0.66	0	7	7	7	7	2	2	2	6	6	6	4	4	4	0	100	0	0	0	9000	0.2	0.75534	-0.25467	0.44762	-0.70501
4	4	4	0	0	1	0	0	1	1	5	2	0	4	1	3	-1.00348	0.04	-0.34	2	1	1	-0.68	-0.34	-0.34	0	7	7	7	7	2	2	2	5	5	5	4	4	4	0	100	1	1	0	2200	0.3	0.75534	-0.25467	-1.38131	-0.70501
5	5	5	0	0	0	0	0	1	1	5	2	1	2	2	3	0.1002	0.04	-0.34	1	2	1	-0.34	-0.68	-0.34	0	5	5	5	5	4	4	4	6	6	6	5	5	5	0	100	0	0	0	2100	0.7	-0.70063	1.31926	0.44762	0.16738
4	4	4	1	1	1	1	0	1	1	5	2	1	5	1	9	-1.00348	0.04	-0.34	3	1	1	-1.02	-0.34	-0.34	0	7	7	7	7	1	1	1	6	6	6	4	4	4	0	100	0	0	0	2000	0.2	0.75534	-1.04164	0.44762	-0.70501
5	5	5	1	1	0	1	0	1	1	5	2	1	5	2	5	0.1002	0.04	-0.34	3	2	1	-1.02	-0.68	-0.34	0	7	7	7	7	4	4	4	7	7	7	5	5	5	0	50	0	0	0	4000	0.1	0.75534	1.31926	2.27656	0.16738
6	6	6	1	1	1	0	0	1	1	5	2	1	2	2	4	1.20388	0.04	-0.34	1	2	1	-0.34	-0.68	-0.34	0	3	3	3	3	1	1	1	5	5	5	7	7	7	0	50	0	0	0	6000	0.3	-2.15661	-1.04164	-1.38131	1.91216
6	6	6	1	1	1	1	0	1	1	5	1	1	4	3	8	1.20388	0.04	-1.34	2	3	1	-2.68	-4.02	-1.34	0	3	3	3	3	2	2	2	6	6	6	5	5	5	0	100	0	0	0	9000	0.5	-2.15661	-0.25467	0.44762	0.16738
6	6	6	1	1	1	1	0	1	1	5	2	1	5	2	6	1.20388	0.04	-0.34	3	2	1	-1.02	-0.68	-0.34	0	3	3	3	3	3	3	3	6	6	6	6	6	6	0	40	0	0	0	2000	0.3	-2.15661	0.5323	0.44762	1.03977
3	3	3	0	1	0	0	0	1	1	5	2	1	4	1	2	-2.10716	0.04	-0.34	2	1	1	-0.68	-0.34	-0.34	0	4	4	4	4	4	4	4	6	6	6	4	4	4	0	100	0	0	0	6500	0.4	-1.42862	1.31926	0.44762	-0.70501
6	6	5	1	1	1	1	1	1	1	5	3	1	4	2	30	0.8383	0.04	0.66	2	2	3	1.32	1.32	1.98	0	4	3	3	3	4	4	4	6	6	6	5	5	5	0	80	0	1	0	11000	0.5	-1.96939	1.31926	0.44762	0.16738
4	4	4	0	1	0	1	0	1	1	5	2	1	4	2	10	-1.00348	0.04	-0.34	2	2	1	-0.68	-0.68	-0.34	0	4	4	4	4	2	2	2	6	5	5	4	4	4	0	70	0	0	0	4500	0.2	-1.42862	-0.25467	-0.76492	-0.70501
5	5	5	1	1	1	1	1	1	1	5	2	1	4	2	6	0.1002	0.04	-0.34	2	2	1	-0.68	-0.68	-0.34	0	7	7	7	7	1	1	1	6	6	6	5	5	5	0	100	1	1	0	8000	2	0.75534	-1.04164	0.44762	0.16738
4	4	4	0	1	0	1	0	0	1	5	2	0	4	2	15	-1.00348	0.04	-0.34	2	2	2	-0.68	-0.68	-0.68	0	5	5	4	5	1	1	1	5	6	6	3	3	3	0	70	0	0	0	2000	0.2	-0.87638	-1.04164	-0.16876	-1.57739
5	5	5	0	1	1	0	0	1	1	5	2	1	3	2	12	0.1002	0.04	-0.34	1	2	2	-0.34	-0.68	-0.68	0	7	7	5	7	1	1	1	5	6	5	4	4	4	0	50	0	0	0	7500	0.1	0.40385	-1.04164	-0.74739	-0.70501
5	5	5	1	1	0	1	0	1	1	5	2	1	3	2	12	0.1002	0.04	-0.34	1	2	2	-0.34	-0.68	-0.68	0	7	7	5	7	2	2	1	5	5	6	5	5	5	0	70	0	0	0	8000	0.1	0.40385	-0.50123	-0.80269	0.16738
5	5	5	0	1	0	1	0	0	1	5	2	1	4	2	12	0.1002	0.04	-0.34	2	2	2	-0.68	-0.68	-0.68	0	7	7	5	7	4	4	4	5	6	5	5	5	5	0	60	0	0	0	4000	0.2	0.40385	1.31926	-0.74739	0.16738
5	5	5	0	1	1	0	0	0	1	5	2	1	5	2	12	0.1002	0.04	-0.34	3	2	2	-1.02	-0.68	-0.68	0	5	5	4	5	1	1	1	5	6	6	5	6	5	0	60	0	0	0	6000	0.5	-0.87638	-1.04164	-0.16876	0.4444
4	4	4	0	0	1	0	0	1	1	5	2	0	4	1	3	-1.00348	0.04	-0.34	2	1	1	-0.68	-0.34	-0.34	0	7	7	7	7	2	2	2	5	5	5	4	4	4	0	80	1	1	0	3000	0.3	0.75534	-0.25467	-1.38131	-0.70501
5	4	5	0	1	0	1	0	1	1	5	2	0	5	1	12	-0.26546	0.04	-0.34	3	1	2	-1.02	-0.34	-0.68	0	7	7	5	7	4	4	4	5	6	6	6	6	6	0	60	0	0	0	4000	1	0.40385	1.31926	-0.16876	1.03977
3	3	3	0	1	0	1	0	1	1	5	2	1	4	2	10	-2.10716	0.04	-0.34	2	2	1	-0.68	-0.68	-0.34	0	5	5	5	5	1	1	1	5	6	6	4	4	4	0	30	0	0	0	2200	0.1	-0.70063	-1.04164	-0.16876	-0.70501
4	4	4	1	1	0	1	0	1	1	5	3	1	3	2	20	-1.00348	0.04	0.66	1	2	2	0.66	1.32	1.32	0	7	7	7	7	1	1	1	6	6	6	3	3	3	0	100	0	1	0	10000	0.5	0.75534	-1.04164	0.44762	-1.57739
5	5	5	0	1	0	1	0	1	1	5	2	1	4	2	13	0.1002	0.04	-0.34	2	2	2	-0.68	-0.68	-0.68	0	5	5	4	5	1	1	1	5	5	5	5	6	6	0	70	0	0	0	6000	0.1	-0.87638	-1.04164	-1.38131	0.73933
5	5	5	0	1	0	1	0	1	1	5	3	1	5	2	15	0.1002	0.04	0.66	3	2	2	1.98	1.32	1.32	0	5	5	5	6	3	2	2	6	5	6	5	5	5	0	10	0	0	0	6500	0.5	-0.51751	0.01412	-0.1863	0.16738
5	5	5	0	1	0	1	0	1	1	5	2	1	4	3	16	0.1002	0.04	-0.34	2	3	2	-0.68	-1.02	-0.68	0	7	7	5	7	2	2	2	6	6	6	6	7	6	0	80	0	0	1	5000	0.5	0.40385	-0.25467	0.44762	1.31678
5	5	5	1	1	0	1	0	0	1	5	1	1	4	2	20	0.1002	0.04	-1.34	2	2	2	-2.68	-2.68	-2.68	0	7	7	5	7	2	2	2	5	5	5	6	6	6	0	60	0	0	0	5000	5	0.40385	-0.25467	-1.38131	1.03977
7	7	7	1	1	1	1	0	1	1	5	2	0	4	2	15	2.30756	0.04	-0.34	2	2	2	-0.68	-0.68	-0.68	0	7	7	6	7	4	4	4	6	6	7	6	5	6	0	30	0	0	0	4000	0.5	0.5796	1.31926	1.02625	0.76275
6	6	6	0	1	1	1	0	1	1	5	2	1	4	3	20	1.20388	0.04	-0.34	2	3	2	-0.68	-1.02	-0.68	0	5	5	5	5	3	3	3	5	6	5	5	6	5	0	50	0	0	1	2000	0.2	-0.70063	0.5323	-0.74739	0.4444
3	3	3	1	1	0	1	0	1	1	5	2	1	4	2	15	-2.10716	0.04	-0.34	2	2	2	-0.68	-0.68	-0.68	0	5	5	5	5	1	1	1	5	6	5	4	4	4	0	80	0	0	1	10000	0.2	-0.70063	-1.04164	-0.74739	-0.70501
5	5	5	1	1	0	1	0	0	1	5	2	0	4	2	24	0.1002	0.04	-0.34	2	2	3	-0.68	-0.68	-1.02	0	7	7	7	7	1	1	1	5	6	6	6	6	6	0	70	0	0	0	4000	0.4	0.75534	-1.04164	-0.16876	1.03977
4	4	4	1	1	0	1	0	0	1	5	2	1	5	1	30	-1.00348	0.04	-0.34	3	1	3	-1.02	-0.34	-1.02	0	7	7	7	7	1	1	1	6	5	4	4	4	4	0	30	0	0	0	3300	0.5	0.75534	-1.04164	-1.34355	-0.70501
4	4	4	1	1	0	1	0	1	1	5	2	1	3	2	10	-1.00348	0.04	-0.34	1	2	1	-0.34	-0.68	-0.34	0	7	7	7	7	1	1	1	6	6	6	5	5	5	0	30	0	0	1	3800	0.2	0.75534	-1.04164	0.44762	0.16738
4	4	4	1	1	0	1	0	1	1	5	4	1	5	1	14	-1.00348	0.04	1.66	3	1	2	4.98	1.66	3.32	1	4	4	4	4	1	1	1	6	6	6	5	5	5	0	70	0	0	1	5000	0.2	-1.42862	-1.04164	0.44762	0.16738
5	4	5	0	1	0	1	0	1	1	5	3	0	4	2	10	-0.26546	0.04	0.66	2	2	1	1.32	1.32	0.66	0	7	7	7	7	2	2	2	5	6	5	6	6	6	0	30	0	0	1	4300	0.5	0.75534	-0.25467	-0.74739	1.03977
6	5	6	1	1	0	1	0	1	1	5	4	1	4	3	20	0.83822	0.04	1.66	2	3	2	3.32	4.98	3.32	1	4	4	4	4	3	3	3	5	5	5	6	6	6	0	30	1	1	1	2800	0.2	-1.42862	0.5323	-1.38131	1.03977
4	4	4	1	1	0	1	0	0	1	5	2	1	5	2	20	-1.00348	0.04	-0.34	3	2	2	-1.02	-0.68	-0.68	0	7	7	7	7	2	2	1	5	6	5	5	5	5	0	50	0	0	0	3500	0.6	0.75534	-0.50123	-0.74739	0.16738
6	6	5	1	1	1	1	0	1	1	5	4	1	5	2	30	0.8383	0.04	1.66	3	2	3	4.98	3.32	4.98	1	5	5	5	5	4	4	4	5	5	6	5	5	5	0	40	0	0	0	5000	0.1	-0.70063	1.31926	-0.80269	0.16738
5	5	4	1	1	0	1	1	1	1	5	2	1	4	2	20	-0.26538	0.04	-0.34	2	2	2	-0.68	-0.68	-0.68	0	4	4	4	4	1	1	1	6	5	6	6	6	6	0	60	0	0	0	8000	0.5	-1.42862	-1.04164	-0.1863	1.03977
6	6	6	0	1	1	1	0	1	1	5	2	0	4	3	15	1.20388	0.04	-0.34	2	3	2	-0.68	-1.02	-0.68	0	6	6	7	6	1	1	1	5	6	5	5	5	5	0	100	1	0	0	27000	5	0.2031	-1.04164	-0.74739	0.16738
5	5	6	0	1	0	1	0	1	1	5	3	0	3	2	8	0.46578	0.04	0.66	1	2	1	0.66	1.32	0.66	0	7	7	7	7	2	2	2	5	6	6	5	5	6	0	20	0	0	0	3400	0.3	0.75534	-0.25467	-0.16876	0.46231
6	6	5	1	1	1	1	1	1	1	5	3	1	4	2	30	0.8383	0.04	0.66	2	2	3	1.32	1.32	1.98	0	4	3	3	3	4	4	4	6	6	6	5	5	5	0	80	0	1	0	13000	0.5	-1.96939	1.31926	0.44762	0.16738
5	5	5	0	1	0	1	0	1	1	5	3	1	4	2	15	0.1002	0.04	0.66	2	2	2	1.32	1.32	1.32	0	7	7	7	7	2	2	2	6	6	6	6	6	6	0	50	0	0	1	2700	0.2	0.75534	-0.25467	0.44762	1.03977
4	4	4	0	0	0	0	0	0	1	5	3	1	4	2	21	-1.00348	0.04	0.66	2	2	3	1.32	1.32	1.98	0	7	7	6	7	1	1	1	6	6	5	5	5	5	0	40	0	0	1	4000	0.2	0.5796	-1.04164	-0.131	0.16738
4	4	5	0	1	0	1	0	1	1	5	3	1	5	2	25	-0.6379	0.04	0.66	3	2	3	1.98	1.32	1.98	0	7	7	5	7	3	3	3	6	5	5	5	5	6	0	50	0	0	0	8000	2	0.40385	0.5323	-0.76492	0.46231
6	6	6	0	1	0	1	0	1	1	5	4	0	4	2	25	1.20388	0.04	1.66	2	2	3	3.32	3.32	4.98	1	7	7	7	7	1	1	1	6	5	5	5	6	5	0	40	0	0	0	8000	0.2	0.75534	-1.04164	-0.76492	0.4444
4	4	4	0	0	1	0	0	1	1	5	2	0	4	1	3	-1.00348	0.04	-0.34	2	1	1	-0.68	-0.34	-0.34	0	7	7	7	7	2	2	2	5	5	5	4	4	4	0	60	1	1	0	2300	0.3	0.75534	-0.25467	-1.38131	-0.70501
3	3	3	0	1	0	1	0	0	1	5	2	1	3	2	17	-2.10716	0.04	-0.34	1	2	2	-0.34	-0.68	-0.68	0	7	7	5	6	1	1	1	5	6	5	3	3	3	0	50	0	0	1	4700	0.2	0.22073	-1.04164	-0.74739	-1.57739
4	4	4	0	1	0	1	0	0	1	5	3	1	4	3	25	-1.00348	0.04	0.66	2	3	3	1.32	1.98	1.98	0	5	5	6	5	1	1	2	6	6	6	5	5	5	0	70	0	0	1	6000	0.2	-0.52488	-0.79508	0.44762	0.16738
4	4	4	0	1	0	1	0	0	1	5	2	1	4	2	14	-1.00348	0.04	-0.34	2	2	2	-0.68	-0.68	-0.68	0	7	7	5	7	1	1	1	6	6	6	3	3	3	0	30	0	0	1	7000	1	0.40385	-1.04164	0.44762	-1.57739
[truncated: 8 more columns]
